# Supplementary material for: Novel ALK gene mutation in inflammatory myofibroblastic tumor of the thyroid: a case report
Source: Front Oncol. 2025 Jun 25;15:1616075. doi: 10.3389/fonc.2025.1616075 (PMC12237923; doi:10.3389/fonc.2025.1616075)
Supplement: Supplementary file 2 [file Table2.xlsx]

## Sheet: snv
SampleName	Chr	Start	End	Ref	Alt	Gene	GT	DP	AD	Mutation_Frequency	Strandness_Ref	Strandness_Alt	SOR	Transcript	HGVSc	HGVSp	HGVSp_long	Exon|Intron	Mutation_Type	1000G_AF	1000G_EAS_AF	gnomAD_AF	gnomAD_EAS_AF	SIFT_score	SIFT	PolyPhen_score	PolyPhen	Thyroscan_hotspot	Cancer_hotspot	REVEL	SPLICEAI	CLNSTAR	CLNREVSTAT	CLNSIG	CLNALLELEID	Cosmic_ID
HD-LT24020201-S2400336D1A1-D	chr1	156848886	156848886	C	T	NTRK1	0/1	1911	1030	53.9%	50.17	50.49	0.705812	NM_002529.4	NM_002529.4:c.1806-28C>T	.	.	INTRON=14/16	intron_variant	.	.	.	.	.	.	.	.	No	No		0.05	.	.	.	.
HD-LT24020201-S2400336D1A1-D	chr2	29606696	29606696	C	T	ALK	0/1	2844	30	1.05%	50.25	50	0.683253	NM_004304.5	NM_004304.5:c.1184G>A	NP_004295.2:p.R395H	NP_004295.2:p.Arg395His	EXON=5/29	missense_variant	.	.	3.979e-05	0	0.25	tolerated	0.007	benign	No	Yes	0.07	.	1	criteria_provided,_conflicting_interpretations	Conflicting_interpretations_of_pathogenicity	450796	COSV66557504
HD-LT24020201-S2400336D1A1-D	chr13	48916811	48916811	C	T	RB1	0/1	2023	247	12.21%	50.9	50.2	0.665571	NM_000321.3	NM_000321.3:c.341C>T	NP_000312.2:p.S114L	NP_000312.2:p.Ser114Leu	EXON=3/27	missense_variant	.	.	2.389e-05	0	0.07	tolerated	0.007	benign	No	No	0.135	.	1	criteria_provided,_conflicting_interpretations	Conflicting_interpretations_of_pathogenicity	527748
HD-LT24020201-S2400336D1A1-D	chr20	57478676	57478676	C	T	GNAS	0/1	3060	34	1.11%	51.22	50	0.645455	NM_000516.7	NM_000516.7:c.312+36C>T	.	.	INTRON=4/12	intron_variant	0.0002	0	0.0001789	0.0001631	.	.	.	.	Yes	No		0.00	1	criteria_provided,_single_submitter	Uncertain_significance	804854	COSV99671049
Sample Number Original Number
S2400336：1900997-4
This test result is provided by the Pathology Department of Ruijin Hospital, Shanghai Jiao Tong University.
